# Supplementary material for: Automated Sequential Analysis of Hydrophilic and Lipophilic Fractions of Biological Samples: Increasing Single-Injection Chemical Coverage in Untargeted Metabolomics
Source: Metabolites. 2021 May 5;11(5):295. doi: 10.3390/metabo11050295 (PMC8147996; doi:10.3390/metabo11050295)
Supplement: Supplementary file 1 [file metabolites-11-00295-s001.zip]

Archive with 1 entries (1 files):
- metabolites-1170132-supplementary.pdf
